# Supplementary material for: Diallyl Disulfide Induces Chemosensitization to Sorafenib, Autophagy, and Cell Cycle Arrest and Inhibits Invasion in Hepatocellular Carcinoma
Source: Pharmaceutics. 2022 Nov 24;14(12):2582. doi: 10.3390/pharmaceutics14122582 (PMC9788602; doi:10.3390/pharmaceutics14122582)
Supplement: Supplementary file 1 [file pharmaceutics-14-02582-s001.zip]

Archive with 1 entries (1 files):
- pharmaceutics-1964363-supplementary.pdf
